# Supplementary material for: Antithrombin Activity and Association with Risk of Thrombosis and Mortality in Patients with Cancer
Source: Int J Mol Sci. 2022 Dec 12;23(24):15770. doi: 10.3390/ijms232415770 (PMC9784494; doi:10.3390/ijms232415770)
Supplement: Supplementary file 1 [file ijms-23-15770-s001.zip]

Archive with 1 entries (1 files):
- ijms-1995701-supplementary.pdf
